# Supplementary material for: Geographical Variation of Honey Bee (Apis mellifera L. 1758) Populations in South-Eastern Morocco: A Geometric Morphometric Analysis
Source: Insects. 2022 Mar 15;13(3):288. doi: 10.3390/insects13030288 (PMC8953116; doi:10.3390/insects13030288)
Supplement: Supplementary file 1 [file insects-13-00288-s001.zip]

Archive with 1 entries (1 files):
- insects-1602074-supplementary.pdf
